# Supplementary material for: Synthetic lethal RNAi screening identifies sensitizing targets for gemcitabine therapy in pancreatic cancer
Source: J Transl Med. 2009 Jun 11;7:43. doi: 10.1186/1479-5876-7-43 (PMC2702280; doi:10.1186/1479-5876-7-43)
Supplement: Additional file 2 — HT-RNAi screening log2 ratios. The data provided shows the log2 ratios of normalized viability of siRNA plus gemcitabine-treated MIA PaCa-2 cells versus siRNA plus vehicle treated MIA PaCa-2 cells. [file 1479-5876-7-43-S2.xls]

## Sheet: Supplemental Table
	5 nM Gemcitabine				10 nM Gemcitabine
NAME	LOG2RATIO	PLATE		NAME	LOG2RATIO	PLATE
ADRBK1_A	0.033858	1		ADRBK1_A	-0.229825	1
ADRBK1_B	-0.205687	1		ADRBK1_B	-0.052905	1
PDK1_A	-0.072344	1		PDK1_A	-0.885167	1
PDK1_B	-0.237409	1		PDK1_B	-0.629886	1
PRKAR1A_A	-0.021209	1		PRKAR1A_A	-0.563608	1
PRKAR1A_B	-0.176161	1		PRKAR1A_B	-1.02544	1
PRKCL2_A	-0.137289	1		PRKCL2_A	-0.960497	1
PRKCL2_B	0.070438	1		PRKCL2_B	-0.471815	1
RPS6KA2_A	-0.1721	1		RPS6KA2_A	-0.505511	1
RPS6KA2_B	-0.043351	1		RPS6KA2_B	-1.20448	1
ROCK2_A	-0.100793	1		ROCK2_A	-0.772378	1
ROCK2_B	-0.085897	1		ROCK2_B	-1.2046	1
MAST2_A	-0.054323	1		MAST2_A	-0.549711	1
MAST2_B	-0.056319	1		MAST2_B	-1.03862	1
HSMDPKIN_A	-0.187784	1		HSMDPKIN_A	-0.7301	1
HSMDPKIN_B	-0.180479	1		HSMDPKIN_B	-0.894732	1
PDK4_A	-0.089107	1		PDK4_A	-0.676817	1
PDK4_B	-0.154362	1		PDK4_B	-0.385854	1
SMG1_A	-0.068288	1		SMG1_A	-0.826159	1
SMG1_B	-0.11862	1		SMG1_B	-1.28252	1
HAK_A	-0.152872	1		HAK_A	-0.914178	1
HAK_B	-0.1069	1		HAK_B	-0.691195	1
MARK2_A	-0.213673	1		MARK2_A	-1.34897	1
MARK2_B	0.025935	1		MARK2_B	-1.50876	1
PHKG1_A	-0.106759	1		PHKG1_A	-0.570585	1
PHKG1_B	0.050181	1		PHKG1_B	-0.779837	1
MKNK1_A	-0.257337	1		MKNK1_A	-0.719295	1
MKNK1_B	-0.136727	1		MKNK1_B	-0.188112	1
ARK5_A	-0.158551	1		ARK5_A	-1.0207	1
ARK5_B	-0.207679	1		ARK5_B	-1.31322	1
STK22B_A	0.017673	1		STK22B_A	-0.928707	1
STK22B_B	-0.116202	1		STK22B_B	-0.918214	1
MARK4_A	-0.060235	1		MARK4_A	-0.850032	1
MARK4_B	-0.324432	1		MARK4_B	-0.872483	1
PNCK_A	-0.154917	1		PNCK_A	-0.630738	1
PNCK_B	-0.066269	1		PNCK_B	-0.464154	1
VRK2_A	-0.231626	1		VRK2_A	-0.48145	1
VRK2_B	-0.198233	1		VRK2_B	-0.841531	1
CDC2L1_A	0.095356	1		CDC2L1_A	-0.434109	1
CDC2L1_B	0.106086	1		CDC2L1_B	-0.476645	1
ADRBK2_A	-0.218312	1		ADRBK2_A	-0.776861	1
ADRBK2_B	-0.256879	1		ADRBK2_B	-1.31432	1
PDPK1_A	-0.552803	1		PDPK1_A	-1.03974	1
PDPK1_B	-0.247183	1		PDPK1_B	-1.39447	1
PRKCA_A	0.017092	1		PRKCA_A	-0.427894	1
PRKCA_B	-0.093349	1		PRKCA_B	-0.877933	1
PRKCQ_A	-0.043843	1		PRKCQ_A	-1.08326	1
PRKCQ_B	-0.062315	1		PRKCQ_B	-1.02181	1
RPS6KA3_A	-0.074674	1		RPS6KA3_A	-0.938031	1
RPS6KA3_B	0.038203	1		RPS6KA3_B	-1.0645	1
CDC42BPB_A	-0.175644	1		CDC42BPB_A	-0.759753	1
CDC42BPB_B	-0.282799	1		CDC42BPB_B	-0.958694	1
SGKL_A	-0.343711	1		SGKL_A	-1.07025	1
SGKL_B	-0.128836	1		SGKL_B	-1.0026	1
RPS6KL1_A	-1.00458	1		RPS6KL1_A	-1.92944	1
RPS6KL1_B	-0.35565	1		RPS6KL1_B	-1.00917	1
PRKDC_A	-0.093999	1		PRKDC_A	-1.06816	1
PRKDC_B	-0.404619	1		PRKDC_B	-0.901255	1
HSPB8_A	-0.150174	1		HSPB8_A	-0.457642	1
HSPB8_B	-0.18988	1		HSPB8_B	-0.662123	1
ADCK5_A	-0.15773	1		ADCK5_A	-0.647174	1
ADCK5_B	-0.104315	1		ADCK5_B	-0.272437	1
MKNK2_A	-0.054154	1		MKNK2_A	-0.843772	1
MKNK2_B	-0.130833	1		MKNK2_B	-1.18189	1
PHKG2_A	-0.25944	1		PHKG2_A	-1.0619	1
PHKG2_B	-0.315145	1		PHKG2_B	-0.938929	1
CASK_A	-0.095583	1		CASK_A	-0.52165	1
CASK_B	-0.30912	1		CASK_B	-1.80325	1
APEG1_A	-0.015624	1		APEG1_A	-0.533637	1
APEG1_B	-0.28697	1		APEG1_B	-0.8796	1
PRKCN_A	-0.584062	1		PRKCN_A	-1.99187	1
PRKCN_B	-0.339364	1		PRKCN_B	-1.14392	1
STK33_A	-0.230791	1		STK33_A	-1.26897	1
STK33_B	-0.533404	1		STK33_B	-0.970481	1
SNF1LK_A	-0.05587	1		SNF1LK_A	-1.11522	1
SNF1LK_B	-0.301492	1		SNF1LK_B	-1.11916	1
VRK3_A	-0.35962	1		VRK3_A	-0.737671	1
VRK3_B	-1.01947	1		VRK3_B	-0.896443	1
CDK2_A	0.019055	1		CDK2_A	-0.659073	1
CDK2_B	0.002658	1		CDK2_B	-0.886508	1
AKT1_A	-0.036512	1		AKT1_A	-0.205417	1
AKT1_B	-0.353751	1		AKT1_B	-0.893743	1
PRKAB1_A	-0.440075	1		PRKAB1_A	-1.21098	1
PRKAB1_B	-0.008062	1		PRKAB1_B	-0.984856	1
PRKCB1_A	-0.40453	1		PRKCB1_A	-1.37597	1
PRKCB1_B	-0.086619	1		PRKCB1_B	-1.18733	1
PRKCZ_A	-0.108535	1		PRKCZ_A	-0.821629	1
PRKCZ_B	-0.088157	1		PRKCZ_B	-1.02997	1
RPS6KB2_A	-0.341159	1		RPS6KB2_A	-0.57282	1
RPS6KB2_B	-0.259973	1		RPS6KB2_B	-0.753376	1
AKT3_A	-0.142371	1		AKT3_A	-0.638365	1
AKT3_B	-0.080469	1		AKT3_B	-0.461978	1
LATS2_A	-0.185478	1		LATS2_A	-0.118785	1
LATS2_B	-0.269887	1		LATS2_B	-0.516199	1
PKE_A	-0.209698	1		PKE_A	-0.145869	1
PKE_B	-0.340146	1		PKE_B	-0.944826	1
PTK9_A	-0.184678	1		PTK9_A	-0.707036	1
PTK9_B	-0.381474	1		PTK9_B	-1.01362	1
EEF2K_A	-0.111516	1		EEF2K_A	-0.550986	1
EEF2K_B	-0.140158	1		EEF2K_B	-0.962485	1
CAMK4_A	-0.137433	1		CAMK4_A	-1.34226	1
CAMK4_B	-0.041969	1		CAMK4_B	-0.7171	1
MARK1_A	-0.066603	1		MARK1_A	-1.10291	1
MARK1_B	-0.725866	1		MARK1_B	-2.82159	1
PIM1_A	-0.073639	1		PIM1_A	-1.17487	1
PIM1_B	-0.111249	1		PIM1_B	-0.462332	1
STK29_A	-0.187937	1		STK29_A	-0.444183	1
STK29_B	-0.248187	1		STK29_B	-0.651916	1
PIM2_A	-0.095991	1		PIM2_A	-0.836685	1
PIM2_B	-0.201459	1		PIM2_B	-0.915361	1
PRKD2_A	-0.688077	1		PRKD2_A	-0.964813	1
PRKD2_B	-0.008236	1		PRKD2_B	-0.71255	1
SNARK_A	-0.29674	1		SNARK_A	-1.60858	1
SNARK_B	-0.240202	1		SNARK_B	-0.590403	1
CSNK1A1_A	-0.220504	1		CSNK1A1_A	-1.08988	1
CSNK1A1_B	-0.200816	1		CSNK1A1_B	-0.445457	1
CSNK1G1_A	-0.217926	1		CSNK1G1_A	-0.823047	1
CSNK1G1_B	-0.158645	1		CSNK1G1_B	-1.25962	1
CDK3_A	-0.321013	1		CDK3_A	-0.667022	1
CDK3_B	-0.114655	1		CDK3_B	-0.43469	1
AKT2_A	-0.248124	1		AKT2_A	-0.989909	1
AKT2_B	0.002923	1		AKT2_B	-1.07774	1
PRKAB2_A	0.09134	1		PRKAB2_A	-1.24547	1
PRKAB2_B	-0.204948	1		PRKAB2_B	-1.14572	1
PRKCD_A	-0.048273	1		PRKCD_A	-0.832265	1
PRKCD_B	-0.317315	1		PRKCD_B	-0.709414	1
PRKG2_A	-0.268098	1		PRKG2_A	-0.94994	1
PRKG2_B	-0.152925	1		PRKG2_B	-0.79245	1
SGK_A	-0.204399	1		SGK_A	-1.21104	1
SGK_B	-0.007531	1		SGK_B	-1.29608	1
SGK2_A	-0.275366	1		SGK2_A	-0.932755	1
SGK2_B	-0.130914	1		SGK2_B	-0.646148	1
RPS6KC1_A	-0.118992	1		RPS6KC1_A	-0.998667	1
RPS6KC1_B	-0.156447	1		RPS6KC1_B	-1.19389	1
ATM_A	-0.32892	1		ATM_A	-0.478828	1
ATM_B	-0.331344	1		ATM_B	-1.05909	1
RIOK3_A	-0.162256	1		RIOK3_A	-1.22787	1
RIOK3_B	-0.014556	1		RIOK3_B	-0.458153	1
RIOK2_A	-0.37028	1		RIOK2_A	-0.458664	1
RIOK2_B	-0.331258	1		RIOK2_B	-0.957317	1
CAMK2D_A	-0.423931	1		CAMK2D_A	-1.01695	1
CAMK2D_B	-0.117701	1		CAMK2D_B	-1.19173	1
MARK3_A	-0.026313	1		MARK3_A	-1.3281	1
MARK3_B	0.040525	1		MARK3_B	-1.10591	1
PRKAA1_A	-0.207098	1		PRKAA1_A	-0.678574	1
PRKAA1_B	0.254937	1		PRKAA1_B	-0.448932	1
DCAMKL1_A	-0.001863	1		DCAMKL1_A	-1.09838	1
DCAMKL1_B	-0.01756	1		DCAMKL1_B	-0.9495	1
TRAD_A	0.006705	1		TRAD_A	-0.805204	1
TRAD_B	-0.210169	1		TRAD_B	-0.861838	1
HUNK_A	-0.012339	1		HUNK_A	-1.25405	1
HUNK_B	-0.144555	1		HUNK_B	-0.559007	1
MGC4796_A	-0.108921	1		MGC4796_A	-0.042907	1
MGC4796_B	-0.33678	1		MGC4796_B	-0.799321	1
CSNK1D_A	-0.000835	1		CSNK1D_A	-0.762505	1
CSNK1D_B	-1.8282	1		CSNK1D_B	-2.8632	1
TTBK1_A	-0.113428	1		TTBK1_A	-1.04729	1
TTBK1_B	-0.035564	1		TTBK1_B	-0.918482	1
CDK4_A	-0.104315	1		CDK4_A	-0.788819	1
CDK4_B	-0.203067	1		CDK4_B	-0.844915	1
DMPK_A	-0.037513	1		DMPK_A	-1.0358	1
DMPK_B	-0.133905	1		DMPK_B	-1.20317	1
PRKACA_A	-0.165292	1		PRKACA_A	-1.30922	1
PRKACA_B	-0.27534	1		PRKACA_B	-0.717973	1
PRKCE_A	-0.145429	1		PRKCE_A	-0.793504	1
PRKCE_B	-0.10404	1		PRKCE_B	-0.303533	1
PRKX_A	-0.341085	1		PRKX_A	-1.38129	1
PRKX_B	-0.07084	1		PRKX_B	-1.31939	1
CDC42BPA_A	-0.551705	1		CDC42BPA_A	-1.29794	1
CDC42BPA_B	-0.422715	1		CDC42BPA_B	-1.03006	1
CIT_A	-0.164176	1		CIT_A	-1.05694	1
CIT_B	-0.257152	1		CIT_B	-1.42673	1
RPS6KA6_A	-0.088812	1		RPS6KA6_A	-1.36925	1
RPS6KA6_B	0.057701	1		RPS6KA6_B	-0.730747	1
ATR_A	-1.11253	1		ATR_A	-1.9826	1
ATR_B	-1.07562	1		ATR_B	-1.86497	1
STK19_A	-0.199768	1		STK19_A	-0.841895	1
STK19_B	-0.315667	1		STK19_B	-0.827368	1
ADCK1_A	0.178563	1		ADCK1_A	0.189321	1
ADCK1_B	-0.039035	1		ADCK1_B	-0.448857	1
CAMK2G_A	-0.021532	1		CAMK2G_A	1.3534	1
CAMK2G_B	-0.440491	1		CAMK2G_B	-0.900434	1
MYLK_A	-0.19889	1		MYLK_A	-1.02459	1
MYLK_B	-0.199773	1		MYLK_B	-0.747644	1
PSKH1_A	-0.163042	1		PSKH1_A	-0.432317	1
PSKH1_B	-0.40181	1		PSKH1_B	-1.30265	1
MAPKAPK2_A	0.033716	1		MAPKAPK2_A	-0.748413	1
MAPKAPK2_B	-0.522757	1		MAPKAPK2_B	-0.50103	1
CHEK2_A	-0.158403	1		CHEK2_A	-1.2496	1
CHEK2_B	-0.41603	1		CHEK2_B	-1.4626	1
SNRK_A	0.045862	1		SNRK_A	-0.447046	1
SNRK_B	-0.546927	1		SNRK_B	-1.36602	1
STK22D_A	-0.230484	1		STK22D_A	-1.04982	1
STK22D_B	-0.138335	1		STK22D_B	-1.01404	1
CSNK1E_A	-0.567683	1		CSNK1E_A	-1.45671	1
CSNK1E_B	-0.211845	1		CSNK1E_B	-0.845448	1
CSNK1A1L_A	-0.281623	1		CSNK1A1L_A	-0.799902	1
CSNK1A1L_B	-0.112768	1		CSNK1A1L_B	-0.22897	1
CDK5_A	-0.046279	1		CDK5_A	-1.05399	1
CDK5_B	-0.196665	1		CDK5_B	0.207263	1
GRK4_A	-0.29049	1		GRK4_A	-0.966917	1
GRK4_B	0.080596	1		GRK4_B	-1.08811	1
PRKACB_A	-0.096544	1		PRKACB_A	-0.494056	1
PRKACB_B	-0.189569	1		PRKACB_B	-0.903116	1
PRKCH_A	-0.310707	1		PRKCH_A	-1.33839	1
PRKCH_B	-0.137232	1		PRKCH_B	-0.400314	1
PRKY_A	-0.334554	1		PRKY_A	-0.755934	1
PRKY_B	-0.24791	1		PRKY_B	-0.925404	1
RPS6KA4_A	-0.282575	1		RPS6KA4_A	-1.51503	1
RPS6KA4_B	-0.312923	1		RPS6KA4_B	-1.19347	1
STK38_A	0.011581	1		STK38_A	-0.78148	1
STK38_B	-0.251191	1		STK38_B	-0.595375	1
PRKAG2_A	-0.076293	1		PRKAG2_A	-0.912845	1
PRKAG2_B	-0.192575	1		PRKAG2_B	-0.450375	1
BCR_A	0.123222	1		BCR_A	-0.757197	1
BCR_B	-0.306066	1		BCR_B	-0.480071	1
BCKDK_A	0.024641	1		BCKDK_A	-0.08776	1
BCKDK_B	-0.081502	1		BCKDK_B	-1.1933	1
ADCK4_A	-0.266211	1		ADCK4_A	-1.14149	1
ADCK4_B	-0.244208	1		ADCK4_B	-1.28072	1
CHEK1_A	-3.3223	1		CHEK1_A	-3.39549	1
CHEK1_B	-3.66707	1		CHEK1_B	-4.09755	1
PHKA1_A	-0.088044	1		PHKA1_A	-0.919968	1
PHKA1_B	-0.243594	1		PHKA1_B	-0.344684	1
STK11_A	-0.072838	1		STK11_A	-0.387693	1
STK11_B	-0.022015	1		STK11_B	-1.15326	1
STK17B_A	-0.017351	1		STK17B_A	-0.86769	1
STK17B_B	0.06322	1		STK17B_B	-1.23547	1
PASK_A	-0.143717	1		PASK_A	-0.777588	1
PASK_B	-0.025995	1		PASK_B	-1.02397	1
CaMKIINalpha_A	-0.286504	1		CaMKIINalpha_A	-0.882569	1
CaMKIINalpha_B	-0.218681	1		CaMKIINalpha_B	-0.66754	1
MYLK2_A	-0.253103	1		MYLK2_A	-0.947411	1
MYLK2_B	-0.197736	1		MYLK2_B	-1.51118	1
CSNK1G2_A	-0.208093	1		CSNK1G2_A	-1.10533	1
CSNK1G2_B	-0.168655	1		CSNK1G2_B	-0.921827	1
TTBK2_A	-0.267374	1		TTBK2_A	-1.44833	1
TTBK2_B	-0.092302	1		TTBK2_B	-1.13924	1
CDK6_A	-0.159152	1		CDK6_A	-0.952816	1
CDK6_B	-0.128447	1		CDK6_B	-1.25561	1
GRK5_A	-0.207604	1		GRK5_A	-0.995643	1
GRK5_B	-0.037757	1		GRK5_B	-1.1393	1
PRKACG_A	-0.342697	1		PRKACG_A	-0.995901	1
PRKACG_B	0.080969	1		PRKACG_B	-0.284442	1
PRKCI_A	0.019783	1		PRKCI_A	-1.18726	1
PRKCI_B	-0.01082	1		PRKCI_B	-0.734483	1
ROCK1_A	-0.142213	1		ROCK1_A	-0.652719	1
ROCK1_B	-0.12536	1		ROCK1_B	-1.21754	1
LATA_A	-0.400192	1		LATA_A	-0.989925	1
LATS1_B	-0.253996	1		LATS1_B	-0.787359	1
MAST1_A	-0.145556	1		MAST1_A	-1.20487	1
MAST1_B	-0.290808	1		MAST1_B	-0.423129	1
PRKAG3_A	-0.562301	1		PRKAG3_A	-1.56835	1
PRKAG3_B	-0.114527	1		PRKAG3_B	-1.22816	1
PDK2_A	-0.269693	1		PDK2_A	-0.534672	1
PDK2_B	-0.321237	1		PDK2_B	-1.27581	1
FASTK_A	-0.062111	1		FASTK_A	-0.378078	1
FASTK_B	-0.178544	1		FASTK_B	-1.05332	1
RIOK1_A	-0.152759	1		RIOK1_A	-0.740338	1
RIOK1_B	-0.311569	1		RIOK1_B	-0.661835	1
DAPK1_A	-0.060867	1		DAPK1_A	-1.0981	1
DAPK1_B	-0.053911	1		DAPK1_B	-1.165	1
PHKA2_A	-0.281475	1		PHKA2_A	-0.857023	1
PHKA2_B	-0.422431	1		PHKA2_B	-0.815005	1
MAPKAPK3_A	-0.547998	1		MAPKAPK3_A	-1.17526	1
MAPKAPK3_B	-0.121987	1		MAPKAPK3_B	-0.480643	1
STK17A_A	-0.482965	1		STK17A_A	-1.46047	1
STK17A_B	-0.271124	1		STK17A_B	-1.25137	1
SNF1LK2_A	-0.204406	1		SNF1LK2_A	-0.911119	1
SNF1LK2_B	-0.231557	1		SNF1LK2_B	-1.07497	1
CAMK1D_A	-1.09064	1		CAMK1D_A	-1.71787	1
CAMK1D_B	-0.169927	1		CAMK1D_B	-1.03516	1
PSKH2_A	-0.209772	1		PSKH2_A	-1.27529	1
PSKH2_B	-0.123809	1		PSKH2_B	-0.804486	1
CSNK1G3_A	-0.303416	1		CSNK1G3_A	-0.930713	1
CSNK1G3_B	-0.037372	1		CSNK1G3_B	-1.53169	1
LOC161635_A	-0.272193	1		LOC161635_A	-1.12582	1
LOC161635_B	-0.118427	1		LOC161635_B	-0.925447	1
CDK7_A	-0.293366	1		CDK7_A	-0.247924	1
CDK7_B	0.025182	1		CDK7_B	-0.353307	1
GRK6_A	-0.590753	1		GRK6_A	-1.69215	1
GRK6_B	-0.080075	1		GRK6_B	-0.854608	1
PRKAG1_A	-0.19177	1		PRKAG1_A	-0.674802	1
PRKAG1_B	-0.235894	1		PRKAG1_B	-0.804979	1
PRKCL1_A	0.060421	1		PRKCL1_A	-0.288391	1
PRKCL1_B	0.152074	1		PRKCL1_B	-0.011188	1
RPS6KA1_A	-0.147583	1		RPS6KA1_A	-0.737316	1
RPS6KA1_B	-0.238589	1		RPS6KA1_B	-0.696334	1
RPS6KA5_A	-0.244258	1		RPS6KA5_A	-0.754295	1
RPS6KA5_B	-0.047959	1		RPS6KA5_B	-0.796646	1
STK38L_A	-0.090711	1		STK38L_A	-0.728492	1
STK38L_B	-0.249636	1		STK38L_B	-0.66433	1
STK32B_A	-0.35682	1		STK32B_A	-1.6165	1
STK32B_B	-0.366744	1		STK32B_B	-0.576058	1
PDK3_A	-0.186273	1		PDK3_A	-1.34765	1
PDK3_B	-0.086683	1		PDK3_B	-0.892236	1
PTK9L_A	-0.434857	1		PTK9L_A	-0.842569	1
PTK9L_B	-0.369553	1		PTK9L_B	-1.42486	1
ADCK2_A	-0.434753	1		ADCK2_A	-1.13866	1
ADCK2_B	0.004585	1		ADCK2_B	-0.935245	1
DAPK3_A	-0.269399	1		DAPK3_A	-0.389709	1
DAPK3_B	-0.190661	1		DAPK3_B	-1.36824	1
PHKB_A	0.013101	1		PHKB_A	-1.00955	1
PHKB_B	-0.220121	1		PHKB_B	-0.521255	1
CAMK1_A	-0.565968	1		CAMK1_A	-1.5085	1
CAMK1_B	-1.47151	1		CAMK1_B	-1.92251	1
MELK_A	-0.2728	1		MELK_A	-0.238316	1
MELK_B	-0.034842	1		MELK_B	-0.711551	1
DAPK2_A	-0.498794	1		DAPK2_A	-1.64263	1
DAPK2_B	-0.193039	1		DAPK2_B	-0.196914	1
CAMK1G_A	-0.224465	1		CAMK1G_A	-0.225544	1
CAMK1G_B	-0.235412	1		CAMK1G_B	-0.853182	1
LOC91807_A	-0.281483	1		LOC91807_A	-0.857066	1
LOC91807_B	-0.328065	1		LOC91807_B	-1.82513	1
VRK1_A	-0.179913	1		VRK1_A	-0.542658	1
VRK1_B	-0.066706	1		VRK1_B	-0.551473	1
CDC2_A	-0.042964	1		CDC2_A	-0.012022	1
CDC2_B	0.016788	1		CDC2_B	-0.325859	1
CDK9_A	-0.101694	1		CDK9_A	-0.46423	1
CDK9_B	-0.18689	1		CDK9_B	-0.859396	1
CLK2_A	-0.11802	2		CLK2_A	-0.844701	2
CLK2_B	0.250389	2		CLK2_B	-0.290761	2
PCTK2_A	0.0175	2		PCTK2_A	-0.825124	2
PCTK2_B	0.004907	2		PCTK2_B	-0.613355	2
MAPK8_A	-0.372968	2		MAPK8_A	-0.71099	2
MAPK8_B	-0.166789	2		MAPK8_B	-0.59409	2
SRPK2_A	-0.171593	2		SRPK2_A	-0.666396	2
SRPK2_B	0.045438	2		SRPK2_B	-0.624063	2
DYRK1B_A	0.015254	2		DYRK1B_A	0.254409	2
DYRK1B_B	0.2538	2		DYRK1B_B	-0.828066	2
ALS2CR7_A	-0.091045	2		ALS2CR7_A	-0.215164	2
ALS2CR7_B	-0.004049	2		ALS2CR7_B	-0.458979	2
CALM2_A	-0.098212	2		CALM2_A	-0.780949	2
CALM2_B	-0.298269	2		CALM2_B	-0.914649	2
DGKB_A	-0.456645	2		DGKB_A	-1.12968	2
DGKB_B	-0.118012	2		DGKB_B	-0.587431	2
HK1_A	0.051143	2		HK1_A	-0.53384	2
HK1_B	-0.214973	2		HK1_B	-0.455395	2
NME1_A	-0.100965	2		NME1_A	-0.501484	2
NME1_B	0.115735	2		NME1_B	-1.09466	2
PIK4CB_A	-0.076799	2		PIK4CB_A	-0.758331	2
PIK4CB_B	-0.324368	2		PIK4CB_B	-0.664744	2
TK2_A	0.066661	2		TK2_A	-1.41032	2
TK2_B	0.051898	2		TK2_B	-2.17072	2
DGKD_A	0.015438	2		DGKD_A	-0.600308	2
DGKD_B	-0.017139	2		DGKD_B	-0.768833	2
NME6_A	-0.4619	2		NME6_A	-0.980786	2
NME6_B	0.007181	2		NME6_B	-0.990612	2
AK3L1_A	-0.099636	2		AK3L1_A	-0.462719	2
AK3L1_B	-0.05952	2		AK3L1_B	-0.955645	2
PI4KII_A	-0.688459	2		PI4KII_A	-1.57836	2
PI4KII_B	-0.206618	2		PI4KII_B	-1.13125	2
FLJ13052_A	-0.057985	2		FLJ13052_A	-1.12806	2
FLJ13052_B	0.128766	2		FLJ13052_B	-0.798815	2
PIK3AP1_A	-0.033101	2		PIK3AP1_A	-0.678715	2
PIK3AP1_B	0.011645	2		PIK3AP1_B	-1.17017	2
PKIA_A	-1.31373	2		PKIA_A	-2.76729	2
PKIA_B	-0.110246	2		PKIA_B	-1.39239	2
PRKCABP_A	0.012667	2		PRKCABP_A	-0.761467	2
PRKCABP_B	-0.288053	2		PRKCABP_B	-0.819266	2
CLK3_A	-0.123942	2		CLK3_A	-1.60242	2
CLK3_B	-0.42663	2		CLK3_B	-1.24364	2
PCTK3_A	0.14089	2		PCTK3_A	-0.574211	2
PCTK3_B	-0.192483	2		PCTK3_B	-1.41203	2
MAPK11_A	0.645484	2		MAPK11_A	-0.905939	2
MAPK11_B	0.102798	2		MAPK11_B	-0.826512	2
CDKL5_A	-0.031711	2		CDKL5_A	-1.14319	2
CDKL5_B	-0.504622	2		CDKL5_B	-1.11966	2
HIPK3_A	-0.133002	2		HIPK3_A	-1.15856	2
HIPK3_B	-0.086718	2		HIPK3_B	-0.385994	2
HIPK1_A	-0.506749	2		HIPK1_A	-1.56582	2
HIPK1_B	-0.167129	2		HIPK1_B	-1.03737	2
CALM3_A	-0.056431	2		CALM3_A	-1.06079	2
CALM3_B	0.348321	2		CALM3_B	-0.326988	2
DGKG_A	-0.144014	2		DGKG_A	-0.922189	2
DGKG_B	0.017815	2		DGKG_B	-1.01476	2
HK2_A	-0.201799	2		HK2_A	-0.633294	2
HK2_B	-0.341019	2		HK2_B	-0.975837	2
NME2_A	-0.085246	2		NME2_A	-0.928867	2
NME2_B	-0.29028	2		NME2_B	-0.989548	2
PIP5K2A_A	0.014249	2		PIP5K2A_A	-0.83423	2
PIP5K2A_B	-0.014427	2		PIP5K2A_B	-1.14892	2
UGP2_A	-0.032715	2		UGP2_A	-1.29908	2
UGP2_B	-0.086972	2		UGP2_B	-0.961379	2
PRKRA_A	0.07817	2		PRKRA_A	-1.19614	2
PRKRA_B	-0.106967	2		PRKRA_B	-1.219	2
PMVK_A	-0.018635	2		PMVK_A	-1.08464	2
PMVK_B	-0.091315	2		PMVK_B	-0.852249	2
IHPK2_A	-0.082506	2		IHPK2_A	-0.786719	2
IHPK2_B	-0.251796	2		IHPK2_B	-0.426143	2
EKI1_A	0.008358	2		EKI1_A	-1.09445	2
EKI1_B	-0.114021	2		EKI1_B	-0.802067	2
PANK3_A	-0.07672	2		PANK3_A	-1.03488	2
PANK3_B	-0.045995	2		PANK3_B	-0.773612	2
AK7_A	0.022891	2		AK7_A	-1.11008	2
AK7_B	-0.081525	2		AK7_B	-1.08104	2
PKIB_A	-0.090041	2		PKIB_A	-1.44568	2
PKIB_B	-0.054474	2		PKIB_B	-0.712158	2
AKAP7_A	-0.16697	2		AKAP7_A	-1.25039	2
AKAP7_B	-0.058623	2		AKAP7_B	-1.138	2
MAPK14_A	0.03083	2		MAPK14_A	-0.971686	2
MAPK14_B	0.050118	2		MAPK14_B	-0.857787	2
PFTK1_A	-0.37632	2		PFTK1_A	-1.41899	2
PFTK1_B	-0.089549	2		PFTK1_B	-0.795421	2
MAPK9_A	-0.102004	2		MAPK9_A	-0.808537	2
MAPK9_B	-0.091641	2		MAPK9_B	-0.914169	2
DYRK3_A	-0.228682	2		DYRK3_A	-1.56482	2
DYRK3_B	-0.093918	2		DYRK3_B	-0.498082	2
ICK_A	-0.284507	2		ICK_A	-0.817201	2
ICK_B	-0.179948	2		ICK_B	-0.945568	2
ERK8_A	-0.17883	2		ERK8_A	-0.914961	2
ERK8_B	-0.431346	2		ERK8_B	-0.622877	2
CDKN1A_A	-0.067584	2		CDKN1A_A	-1.05887	2
CDKN1A_B	-0.141172	2		CDKN1A_B	-0.689032	2
DGKQ_A	-0.093068	2		DGKQ_A	-0.500415	2
DGKQ_B	-0.204596	2		DGKQ_B	-0.877188	2
HK3_A	0.036931	2		HK3_A	-0.871059	2
HK3_B	-0.094787	2		HK3_B	-1.16389	2
NME3_A	0.121909	2		NME3_A	-0.519491	2
NME3_B	0.09536	2		NME3_B	-1.08912	2
PKLR_A	-0.184166	2		PKLR_A	-1.07098	2
PKLR_B	0.054552	2		PKLR_B	-1.03948	2
UMPK_A	0.059102	2		UMPK_A	-1.24503	2
UMPK_B	-0.009078	2		UMPK_B	-0.995966	2
CDK5R1_A	-0.008385	2		CDK5R1_A	-1.00551	2
CDK5R1_B	-0.085286	2		CDK5R1_B	-1.72734	2
PNKP_A	-0.361325	2		PNKP_A	-0.967606	2
PNKP_B	-0.104869	2		PNKP_B	-1.1672	2
UMP-CMP_A	-0.214041	2		UMP-CMP_A	-1.05148	2
UMP-CMP_B	-0.087555	2		UMP-CMP_B	-0.466525	2
NAGK_A	-0.067873	2		NAGK_A	-0.246694	2
NAGK_B	-0.091792	2		NAGK_B	-0.47396	2
PIP5K2C_A	-0.16642	2		PIP5K2C_A	-0.425117	2
PIP5K2C_B	-0.072518	2		PIP5K2C_B	-0.406746	2
FUK_A	-0.168883	2		FUK_A	-0.876379	2
FUK_B	-0.147463	2		FUK_B	-0.523042	2
SKP2_A	-0.123823	2		SKP2_A	-0.421365	2
SKP2_B	-0.15869	2		SKP2_B	-0.907455	2
AKAP6_A	-0.037918	2		AKAP6_A	-0.888622	2
AKAP6_B	-0.00757	2		AKAP6_B	-1.15341	2
DYRK1A_A	-0.021733	2		DYRK1A_A	-0.423774	2
DYRK1A_B	-0.10222	2		DYRK1A_B	-0.79369	2
MAPK1_A	-0.014012	2		MAPK1_A	-1.22434	2
MAPK1_B	-0.239613	2		MAPK1_B	-1.09464	2
MAPK10_A	0.06878	2		MAPK10_A	-1.17834	2
MAPK10_B	-0.18505	2		MAPK10_B	-0.952891	2
CDC2L5_A	0.104444	2		CDC2L5_A	-1.06546	2
CDC2L5_B	0.027767	2		CDC2L5_B	-0.821426	2
CDK11_A	-0.083258	2		CDK11_A	-0.69637	2
CDK11_B	-0.09264	2		CDK11_B	-1.19195	2
ADK_A	-0.333584	2		ADK_A	-0.917691	2
ADK_B	-0.045827	2		ADK_B	-1.22325	2
CHK_A	-0.439818	2		CHK_A	-1.55481	2
CHK_B	-0.304864	2		CHK_B	-1.18183	2
DCK_A	0.036626	2		DCK_A	-0.254895	2
DCK_B	0.025457	2		DCK_B	-0.588901	2
ITPK1_A	0.062639	2		ITPK1_A	-0.780589	2
ITPK1_B	-0.011151	2		ITPK1_B	-0.710356	2
NME4_A	0.059609	2		NME4_A	-0.986496	2
NME4_B	-0.237191	2		NME4_B	-0.398982	2
PKM2_A	0.007859	2		PKM2_A	-0.643469	2
PKM2_B	-0.083426	2		PKM2_B	-0.426902	2
NME5_A	0.100943	2		NME5_A	-0.813009	2
NME5_B	0.008019	2		NME5_B	-1.4745	2
SPHK1_A	-0.07815	2		SPHK1_A	-0.364688	2
SPHK1_B	-0.49524	2		SPHK1_B	-1.12854	2
PIP5K1C_A	-0.047409	2		PIP5K1C_A	-0.820743	2
PIP5K1C_B	-0.063507	2		PIP5K1C_B	-1.0553	2
PANK1_A	-0.264373	2		PANK1_A	-1.31503	2
PANK1_B	-0.129986	2		PANK1_B	-0.860824	2
SPHK2_A	-0.195027	2		SPHK2_A	-1.462	2
SPHK2_B	-0.452982	2		SPHK2_B	-0.82624	2
PANK2_A	-0.120669	2		PANK2_A	-0.684909	2
PANK2_B	-0.722864	2		PANK2_B	-2.69609	2
PIP5K3_A	-0.082186	2		PIP5K3_A	-0.976159	2
PIP5K3_B	-0.305843	2		PIP5K3_B	-0.634387	2
AKAP1_A	-0.097304	2		AKAP1_A	-0.682912	2
AKAP1_B	-0.057774	2		AKAP1_B	-1.28124	2
MAPK8IP1_A	0.202738	2		MAPK8IP1_A	-0.335726	2
MAPK8IP1_B	-0.05793	2		MAPK8IP1_B	-0.478625	2
GSK3A_A	0.084638	2		GSK3A_A	-0.860109	2
GSK3A_B	-0.008557	2		GSK3A_B	-0.584104	2
MAPK3_A	-0.104435	2		MAPK3_A	-1.12206	2
MAPK3_B	0.033925	2		MAPK3_B	-1.04761	2
MAPK13_A	-0.312454	2		MAPK13_A	-1.62136	2
MAPK13_B	-0.202187	2		MAPK13_B	-0.674812	2
DYRK4_A	-0.175394	2		DYRK4_A	-1.23867	2
DYRK4_B	-0.157827	2		DYRK4_B	-0.775848	2
HIPK2_A	-0.221275	2		HIPK2_A	-0.810588	2
HIPK2_B	-0.072279	2		HIPK2_B	-1.15356	2
AK1_A	-0.570375	2		AK1_A	-1.74003	2
AK1_B	-0.207069	2		AK1_B	-1.01614	2
CKB_A	-0.473208	2		CKB_A	-1.13124	2
CKB_B	-0.190503	2		CKB_B	-0.601831	2
DGUOK_A	-0.248004	2		DGUOK_A	-0.698681	2
DGUOK_B	-0.351254	2		DGUOK_B	-0.582123	2
ITPKA_A	0.013479	2		ITPKA_A	-0.807942	2
ITPKA_B	-0.155621	2		ITPKA_B	-0.53799	2
PFKFB2_A	-0.043638	2		PFKFB2_A	-0.433132	2
PFKFB2_B	-0.186498	2		PFKFB2_B	-0.66915	2
PRKAR2A_A	-0.177287	2		PRKAR2A_A	-1.17553	2
PRKAR2A_B	0.154392	2		PRKAR2A_B	-0.746604	2
PIP5K1A_A	-0.072691	2		PIP5K1A_A	-1.17442	2
PIP5K1A_B	-0.027842	2		PIP5K1A_B	-0.811715	2
CDK5R2_A	-0.05981	2		CDK5R2_A	-0.879089	2
CDK5R2_B	-0.346054	2		CDK5R2_B	-0.790961	2
CARKL_A	-0.026848	2		CARKL_A	-1.08601	2
CARKL_B	-0.031033	2		CARKL_B	-1.26794	2
URKL1_A	-0.010851	2		URKL1_A	-0.25328	2
URKL1_B	-0.227524	2		URKL1_B	-0.778243	2
RBKS_A	0.006789	2		RBKS_A	-0.504512	2
RBKS_B	-0.088069	2		RBKS_B	-1.02513	2
ITPKC_A	-0.745842	2		ITPKC_A	-0.905097	2
ITPKC_B	-0.258209	2		ITPKC_B	-1.07206	2
MAGI-3_A	-0.754826	2		MAGI-3_A	-2.53884	2
MAGI-3_B	0.02101	2		MAGI-3_B	-1.13624	2
MADD_A	-0.110753	2		MADD_A	-0.79755	2
MADD_B	0.032306	2		MADD_B	-0.844961	2
AKAP5_A	-0.022874	2		AKAP5_A	-0.868947	2
AKAP5_B	0.023697	2		AKAP5_B	-0.575032	2
GSK3B_A	-0.059533	2		GSK3B_A	-1.15583	2
GSK3B_B	0.02543	2		GSK3B_B	-0.983473	2
MAPK4_A	0.119122	2		MAPK4_A	-0.263338	2
MAPK4_B	-0.006739	2		MAPK4_B	-0.93246	2
RAGE_A	0.036024	2		RAGE_A	-1.20582	2
RAGE_B	-0.260155	2		RAGE_B	-1.25696	2
CDKL1_A	-0.068491	2		CDKL1_A	-0.588966	2
CDKL1_B	0.002039	2		CDKL1_B	-0.647749	2
CDKL3_A	-0.421643	2		CDKL3_A	-1.64583	2
CDKL3_B	-0.111365	2		CDKL3_B	-0.922621	2
AK2_A	0.044058	2		AK2_A	-0.136813	2
AK2_B	-0.136547	2		AK2_B	-0.900602	2
CKM_A	-0.166419	2		CKM_A	-0.959209	2
CKM_B	-0.280298	2		CKM_B	-0.994715	2
DTYMK_A	-0.223776	2		DTYMK_A	-0.588973	2
DTYMK_B	-0.190106	2		DTYMK_B	-0.726723	2
ITPKB_A	-0.109752	2		ITPKB_A	-0.868453	2
ITPKB_B	-0.139858	2		ITPKB_B	-1.02371	2
PFKFB3_A	0.250765	2		PFKFB3_A	-0.225953	2
PFKFB3_B	-0.07731	2		PFKFB3_B	-0.597059	2
PRKAR2B_A	-0.056987	2		PRKAR2B_A	-0.929256	2
PRKAR2B_B	0.145614	2		PRKAR2B_B	-0.805416	2
PIP5K1B_A	-0.014836	2		PIP5K1B_A	-0.963807	2
PIP5K1B_B	0.132566	2		PIP5K1B_B	-1.25035	2
IHPK1_A	-0.09882	2		IHPK1_A	-0.851445	2
IHPK1_B	-0.215844	2		IHPK1_B	-0.644985	2
AK5_A	-0.266526	2		AK5_A	-0.782328	2
AK5_B	0.053601	2		AK5_B	-0.93525	2
PANK4_A	0.115435	2		PANK4_A	-1.22744	2
PANK4_B	-0.113243	2		PANK4_B	-0.850519	2
FN3K_A	-0.000107	2		FN3K_A	-1.31299	2
FN3K_B	-0.074092	2		FN3K_B	-1.7929	2
UCK1_A	-0.39802	2		UCK1_A	-0.542601	2
UCK1_B	-1.56782	2		UCK1_B	-2.44089	2
FLT3LG_A	0.064815	2		FLT3LG_A	-0.52464	2
FLT3LG_B	-0.374205	2		FLT3LG_B	-0.863839	2
MAP2K1IP1_A	-0.240492	2		MAP2K1IP1_A	-0.758649	2
MAP2K1IP1_B	0.005782	2		MAP2K1IP1_B	-0.636063	2
AKAP12_A	0.044837	2		AKAP12_A	-0.145609	2
AKAP12_B	-0.001069	2		AKAP12_B	0.021111	2
MAK_A	-0.43993	2		MAK_A	-1.07831	2
MAK_B	-0.081757	2		MAK_B	-1.15885	2
MAPK6_A	-0.140337	2		MAPK6_A	-0.539669	2
MAPK6_B	-0.11756	2		MAPK6_B	-0.555684	2
MAPK12_A	0.330507	2		MAPK12_A	-0.527698	2
MAPK12_B	-0.010386	2		MAPK12_B	-0.715168	2
PRPF4B_A	0.107234	2		PRPF4B_A	-0.406513	2
PRPF4B_B	0.025551	2		PRPF4B_B	-0.798341	2
NLK_A	0.048852	2		NLK_A	-0.887542	2
NLK_B	-0.215342	2		NLK_B	-0.791695	2
AK3_A	-0.30095	2		AK3_A	-0.902538	2
AK3_B	-0.458263	2		AK3_B	-1.53014	2
CKMT1_A	0.013537	2		CKMT1_A	-0.889908	2
CKMT1_B	-0.341723	2		CKMT1_B	-0.53655	2
GK_A	0.057579	2		GK_A	-0.480334	2
GK_B	-0.166851	2		GK_B	-0.408726	2
KHK_A	-0.565024	2		KHK_A	-0.803812	2
KHK_B	-0.128156	2		KHK_B	-0.834985	2
PFKM_A	-0.140135	2		PFKM_A	-0.315705	2
PFKM_B	0.003802	2		PFKM_B	-0.412415	2
PRKRIR_A	-0.059648	2		PRKRIR_A	-1.26257	2
PRKRIR_B	0.190801	2		PRKRIR_B	-0.782362	2
PIP5K2B_A	-0.324435	2		PIP5K2B_A	-1.3758	2
PIP5K2B_B	-0.167919	2		PIP5K2B_B	-1.01247	2
XYLB_A	0.072421	2		XYLB_A	-1.04494	2
XYLB_B	-0.063956	2		XYLB_B	-0.53153	2
TPK1_A	-0.045388	2		TPK1_A	-0.603387	2
TPK1_B	-0.129096	2		TPK1_B	-0.73214	2
PI4K2B_A	-0.240094	2		PI4K2B_A	-0.451044	2
PI4K2B_B	-0.072337	2		PI4K2B_B	-1.07956	2
NJMU-R1_A	-0.288185	2		NJMU-R1_A	-0.864534	2
NJMU-R1_B	-0.123163	2		NJMU-R1_B	-0.696204	2
NYD-SP25_A	-0.026565	2		NYD-SP25_A	-0.247621	2
NYD-SP25_B	-0.107253	2		NYD-SP25_B	-0.827054	2
MARCKS_A	-0.011247	2		MARCKS_A	-0.791114	2
MARCKS_B	-0.188459	2		MARCKS_B	-0.401412	2
AKAP4_A	-0.20878	2		AKAP4_A	-0.836905	2
AKAP4_B	0.014937	2		AKAP4_B	-0.395667	2
GIT2_A	0.03817	2		GIT2_A	0.014373	2
GIT2_B	0.046032	2		GIT2_B	-0.590198	2
PCTK1_A	-0.044638	2		PCTK1_A	-0.080993	2
PCTK1_B	0.010837	2		PCTK1_B	-0.891959	2
MAPK7_A	0.03408	2		MAPK7_A	-1.30465	2
MAPK7_B	-0.277092	2		MAPK7_B	-1.48597	2
SRPK1_A	0.10344	2		SRPK1_A	-0.884198	2
SRPK1_B	0.08227	2		SRPK1_B	0.006564	2
CDKL2_A	0.076016	2		CDKL2_A	-0.64469	2
CDKL2_B	0.095106	2		CDKL2_B	-0.524583	2
CRK7_A	0.110034	2		CRK7_A	-0.360641	2
CRK7_B	-0.304205	2		CRK7_B	-0.515927	2
CALM1_A	-0.83798	2		CALM1_A	-1.81388	2
CALM1_B	1.20395	2		CALM1_B	-1.00204	2
DGKA_A	-1.1636	2		DGKA_A	-1.98724	2
DGKA_B	-0.258943	2		DGKA_B	-0.581283	2
GUK1_A	0.23556	2		GUK1_A	-0.18086	2
GUK1_B	-0.154991	2		GUK1_B	-0.60954	2
MVK_A	-0.108449	2		MVK_A	-0.440614	2
MVK_B	0.125949	2		MVK_B	-0.824175	2
PGK1_A	0.048244	2		PGK1_A	-0.246732	2
PGK1_B	-0.031762	2		PGK1_B	-0.39721	2
TK1_A	-0.311895	2		TK1_A	-0.535962	2
TK1_B	0.06242	2		TK1_B	-0.68754	2
DGKZ_A	0.05125	2		DGKZ_A	-0.625483	2
DGKZ_B	-0.001558	2		DGKZ_B	-0.767455	2
GNE_A	-0.056699	2		GNE_A	-0.539256	2
GNE_B	-0.333114	2		GNE_B	-0.131351	2
NME7_A	0.316102	2		NME7_A	0.240086	2
NME7_B	0.149031	2		NME7_B	-0.079162	2
FLJ11149_A	0.102925	2		FLJ11149_A	-0.288286	2
FLJ11149_B	-0.093767	2		FLJ11149_B	-0.777227	2
CERK_A	-0.121544	2		CERK_A	-0.622151	2
CERK_B	0.441449	2		CERK_B	-0.788829	2
IHPK3_A	-0.142981	2		IHPK3_A	-0.645319	2
IHPK3_B	-0.303449	2		IHPK3_B	-0.705567	2
NRGN_A	0.211849	2		NRGN_A	-0.058865	2
NRGN_B	-0.353494	2		NRGN_B	-0.868222	2
HGS_A	-0.15489	2		HGS_A	-1.25827	2
HGS_B	-0.398554	2		HGS_B	-1.77657	2
AKAP9_A	0.29249	2		AKAP9_A	0.123263	2
AKAP9_B	-0.270399	2		AKAP9_B	-0.847549	2
AKAP8_A	-0.03099	3		AKAP8_A	-0.54611	3
AKAP8_B	0.001934	3		AKAP8_B	-1.16412	3
AKAP11_A	-0.064045	3		AKAP11_A	-0.218697	3
AKAP11_B	-0.010701	3		AKAP11_B	-0.426458	3
PACSIN3_A	-0.18768	3		PACSIN3_A	-0.958791	3
PACSIN3_B	-0.232444	3		PACSIN3_B	-0.713971	3
KIDINS220_A	0.149085	3		KIDINS220_A	-0.768485	3
KIDINS220_B	-0.023862	3		KIDINS220_B	-0.718097	3
STK11IP_A	-0.407915	3		STK11IP_A	-0.927234	3
STK11IP_B	-0.396889	3		STK11IP_B	-1.13512	3
CDKN2A_A	-0.342147	3		CDKN2A_A	-0.931533	3
CDKN2A_B	-0.005849	3		CDKN2A_B	-1.94745	3
CSNK2A1_A	-0.106571	3		CSNK2A1_A	-0.021303	3
CSNK2A1_B	-0.079056	3		CSNK2A1_B	-0.907367	3
NEK3_A	0.46601	3		NEK3_A	-1.22214	3
NEK3_B	0.036016	3		NEK3_B	-1.35092	3
PIK3CG_A	-0.256378	3		PIK3CG_A	-1.16751	3
PIK3CG_B	-0.074883	3		PIK3CG_B	-0.90379	3
ULK1_A	0.11017	3		ULK1_A	-0.188941	3
ULK1_B	-0.181992	3		ULK1_B	-1.30268	3
ULK2_A	-0.212374	3		ULK2_A	-0.671521	3
ULK2_B	-0.136952	3		ULK2_B	-0.968165	3
AAK1_A	-0.11014	3		AAK1_A	-0.544231	3
AAK1_B	-0.163532	3		AAK1_B	-0.77282	3
PINK1_A	-0.341646	3		PINK1_A	-1.57058	3
PINK1_B	-0.013799	3		PINK1_B	-1.42727	3
KIS_A	-0.138307	3		KIS_A	-1.40214	3
KIS_B	-0.074488	3		KIS_B	-0.639843	3
MAP3K1_A	-0.311186	3		MAP3K1_A	-0.96307	3
MAP3K1_B	-0.134775	3		MAP3K1_B	-0.375049	3
MAP2K2_A	-0.224953	3		MAP2K2_A	-0.918097	3
MAP2K2_B	-0.310894	3		MAP2K2_B	-0.715908	3
STK4_A	-0.204015	3		STK4_A	-0.895741	3
STK4_B	-0.156694	3		STK4_B	-1.08296	3
SLK_A	-0.071661	3		SLK_A	-1.1642	3
SLK_B	0.266015	3		SLK_B	-0.229249	3
TAOK3_A	-0.279725	3		TAOK3_A	-1.38434	3
TAOK3_B	-0.488643	3		TAOK3_B	-1.98397	3
AXL_A	-0.138794	3		AXL_A	-0.656381	3
AXL_B	-0.243074	3		AXL_B	-0.913683	3
MAP3K7IP1_A	-0.173509	3		MAP3K7IP1_A	-0.724969	3
MAP3K7IP1_B	-0.363658	3		MAP3K7IP1_B	-1.43215	3
PACSIN2_A	-0.235164	3		PACSIN2_A	-0.520371	3
PACSIN2_B	-0.045931	3		PACSIN2_B	-0.581207	3
SH3KBP1_A	-0.047203	3		SH3KBP1_A	-0.677017	3
SH3KBP1_B	-0.014756	3		SH3KBP1_B	-0.904304	3
KIAA1446_A	-0.070876	3		KIAA1446_A	-0.820674	3
KIAA1446_B	-0.08782	3		KIAA1446_B	-0.795151	3
CIB3_A	-0.162965	3		CIB3_A	-0.624302	3
CIB3_B	0.026893	3		CIB3_B	-0.824791	3
CDKN2B_A	-0.079279	3		CDKN2B_A	-0.918849	3
CDKN2B_B	-0.303282	3		CDKN2B_B	-1.04431	3
CSNK2A2_A	-0.074341	3		CSNK2A2_A	-1.07265	3
CSNK2A2_B	-0.265232	3		CSNK2A2_B	-0.603668	3
PIK3C2A_A	-0.152101	3		PIK3C2A_A	-0.794031	3
PIK3C2A_B	-0.067095	3		PIK3C2A_B	-1.14027	3
PIK3R1_A	-0.250143	3		PIK3R1_A	-0.437899	3
PIK3R1_B	-0.135183	3		PIK3R1_B	-0.98814	3
PIK3R3_A	-0.060737	3		PIK3R3_A	-0.570082	3
PIK3R3_B	-0.099469	3		PIK3R3_B	-0.674515	3
TLK1_A	-0.049025	3		TLK1_A	-0.201442	3
TLK1_B	-0.10132	3		TLK1_B	-0.217176	3
IBTK_A	-0.172316	3		IBTK_A	-0.484531	3
IBTK_B	-0.182603	3		IBTK_B	-0.413637	3
WNK1_A	-0.034979	3		WNK1_A	-1.01541	3
WNK1_B	-0.096706	3		WNK1_B	-0.525419	3
NEK7_A	-0.083293	3		NEK7_A	-0.405433	3
NEK7_B	-0.441622	3		NEK7_B	-0.481305	3
MAP3K3_A	-0.141191	3		MAP3K3_A	-0.991216	3
MAP3K3_B	-0.46218	3		MAP3K3_B	-0.310498	3
MAP2K3_A	-0.202312	3		MAP2K3_A	-0.486702	3
MAP2K3_B	-0.137741	3		MAP2K3_B	-0.569602	3
STK10_A	-0.246823	3		STK10_A	-1.07615	3
STK10_B	-0.234287	3		STK10_B	-0.318682	3
PAK4_A	-0.438981	3		PAK4_A	-0.68865	3
PAK4_B	-0.059549	3		PAK4_B	-1.09941	3
MST4_A	-0.165783	3		MST4_A	-0.78908	3
MST4_B	-0.049272	3		MST4_B	-0.728788	3
BMX_A	0.009024	3		BMX_A	-1.16137	3
BMX_B	-0.152079	3		BMX_B	-1.08664	3
KIP2_A	0.12525	3		KIP2_A	-0.596343	3
KIP2_B	-0.270153	3		KIP2_B	-0.467661	3
MAPKBP1_A	-0.14025	3		MAPKBP1_A	-0.876188	3
MAPKBP1_B	-0.075934	3		MAPKBP1_B	-1.09337	3
NIPA_A	-0.019103	3		NIPA_A	-0.395308	3
NIPA_B	-0.188403	3		NIPA_B	-0.704106	3
TSKS_A	-0.349902	3		TSKS_A	-0.868239	3
TSKS_B	-0.081494	3		TSKS_B	-0.282757	3
MAGI1_A	-0.369949	3		MAGI1_A	-1.46594	3
MAGI1_B	-0.336997	3		MAGI1_B	-1.8357	3
CDKN2C_A	-0.154509	3		CDKN2C_A	-0.772691	3
CDKN2C_B	-0.303599	3		CDKN2C_B	-1.22866	3
CSNK2B_A	-0.340151	3		CSNK2B_A	-1.26707	3
CSNK2B_B	-0.240949	3		CSNK2B_B	-0.33268	3
PIK3C2B_A	-0.068996	3		PIK3C2B_A	-0.878494	3
PIK3C2B_B	-0.107926	3		PIK3C2B_B	-1.20079	3
PIK3R2_A	-0.185723	3		PIK3R2_A	-1.10711	3
PIK3R2_B	-0.098797	3		PIK3R2_B	-0.966536	3
IKBKG_A	0.028023	3		IKBKG_A	-0.390068	3
IKBKG_B	-0.363464	3		IKBKG_B	-0.471228	3
CNKSR1_A	-0.176247	3		CNKSR1_A	-0.961278	3
CNKSR1_B	-0.187409	3		CNKSR1_B	-0.869228	3
EIF2AK4_A	-0.310248	3		EIF2AK4_A	-0.309886	3
EIF2AK4_B	-0.15211	3		EIF2AK4_B	-0.766126	3
WNK4_A	-0.07821	3		WNK4_A	-0.916057	3
WNK4_B	-0.608653	3		WNK4_B	-2.09082	3
PDIK1L_A	-0.208795	3		PDIK1L_A	-1.04039	3
PDIK1L_B	-0.308847	3		PDIK1L_B	-1.36263	3
MAP3K4_A	-0.154438	3		MAP3K4_A	-0.540755	3
MAP3K4_B	-0.23828	3		MAP3K4_B	-0.085409	3
MAP2K5_A	-0.082322	3		MAP2K5_A	-0.461596	3
MAP2K5_B	-0.111666	3		MAP2K5_B	-1.2115	3
MAP3K7_A	-0.570981	3		MAP3K7_A	-1.3238	3
MAP3K7_B	-0.217168	3		MAP3K7_B	-0.770918	3
STK25_A	-0.071126	3		STK25_A	-1.44379	3
STK25_B	-0.059013	3		STK25_B	-0.12199	3
ALS2CR2_A	-0.206833	3		ALS2CR2_A	-0.616528	3
ALS2CR2_B	-0.034581	3		ALS2CR2_B	-1.12905	3
DDR1_A	-0.013692	3		DDR1_A	-0.601486	3
DDR1_B	-0.057404	3		DDR1_B	-0.850051	3
AKAP3_A	-0.213958	3		AKAP3_A	-0.619097	3
AKAP3_B	0.006077	3		AKAP3_B	-0.739914	3
MAP3K7IP2_A	-0.406149	3		MAP3K7IP2_A	-1.16067	3
MAP3K7IP2_B	-0.627697	3		MAP3K7IP2_B	-2.43946	3
CINP_A	-0.234357	3		CINP_A	-0.416242	3
CINP_B	-0.177449	3		CINP_B	-1.29717	3
NUCKS_A	-0.039784	3		NUCKS_A	-0.817051	3
NUCKS_B	-0.124779	3		NUCKS_B	-1.28045	3
AKAP28_A	-0.373967	3		AKAP28_A	-1.5926	3
AKAP28_B	-0.041725	3		AKAP28_B	-0.277596	3
CDKN2D_A	-0.089764	3		CDKN2D_A	-0.706514	3
CDKN2D_B	-0.082074	3		CDKN2D_B	-1.54279	3
ERN1_A	-0.349268	3		ERN1_A	-0.898618	3
ERN1_B	-0.184707	3		ERN1_B	-1.34936	3
PIK3C2G_A	-0.140838	3		PIK3C2G_A	-1.32741	3
PIK3C2G_B	-0.08832	3		PIK3C2G_B	-1.40885	3
PLK1_A	-0.281889	3		PLK1_A	1.66308	3
PLK1_B	-0.109255	3		PLK1_B	1.47573	3
IKBKAP_A	0.041363	3		IKBKAP_A	-0.443842	3
IKBKAP_B	0.142094	3		IKBKAP_B	-0.719557	3
LOC388226_A	-0.318161	3		LOC388226_A	-0.831839	3
LOC388226_B	-0.328141	3		LOC388226_B	-0.723285	3
TBK1_A	-0.339142	3		TBK1_A	-0.676336	3
TBK1_B	0.020308	3		TBK1_B	-1.13855	3
WNK3_A	-0.120217	3		WNK3_A	-0.899472	3
WNK3_B	-0.103897	3		WNK3_B	-0.990789	3
NEK8_A	-0.058719	3		NEK8_A	-0.069371	3
NEK8_B	-0.441451	3		NEK8_B	-1.22367	3
MAP3K5_A	-0.11328	3		MAP3K5_A	-0.536628	3
MAP3K5_B	0.019323	3		MAP3K5_B	-1.1349	3
MAP2K6_A	-0.454944	3		MAP2K6_A	-1.65207	3
MAP2K6_B	-0.264305	3		MAP2K6_B	-1.2166	3
STK24_A	-0.153541	3		STK24_A	-1.1386	3
STK24_B	-0.214544	3		STK24_B	-1.21413	3
MAP3K2_A	-0.113673	3		MAP3K2_A	-0.759758	3
MAP3K2_B	0.036261	3		MAP3K2_B	0.255734	3
PAK7_A	-0.066081	3		PAK7_A	-0.05257	3
PAK7_B	-0.019302	3		PAK7_B	-1.16704	3
CSK_A	-0.516609	3		CSK_A	-1.13457	3
CSK_B	-0.308044	3		CSK_B	-1.6715	3
LIM_A	-0.165641	3		LIM_A	-0.903781	3
LIM_B	-0.16723	3		LIM_B	-0.371739	3
MAPK8IP2_A	-0.076625	3		MAPK8IP2_A	-0.389676	3
MAPK8IP2_B	-0.04122	3		MAPK8IP2_B	-0.842647	3
MK-STYX_A	-0.121971	3		MK-STYX_A	-2.07246	3
MK-STYX_B	-0.04071	3		MK-STYX_B	-1.18234	3
MAPKAP1_A	-0.056551	3		MAPKAP1_A	-0.765421	3
MAPKAP1_B	-0.797665	3		MAPKAP1_B	-0.557933	3
BUB1_A	0.011032	3		BUB1_A	-0.66597	3
BUB1_B	-0.125736	3		BUB1_B	-0.691665	3
CHUK_A	0.035821	3		CHUK_A	-0.852686	3
CHUK_B	-0.033633	3		CHUK_B	-0.410773	3
GAK_A	0.513047	3		GAK_A	-0.081815	3
GAK_B	0.125815	3		GAK_B	-0.405839	3
PIK3C3_A	0.012175	3		PIK3C3_A	-0.761341	3
PIK3C3_B	-0.024977	3		PIK3C3_B	-1.14084	3
EIF2AK2_A	-0.045175	3		EIF2AK2_A	-0.715276	3
EIF2AK2_B	-0.052052	3		EIF2AK2_B	-1.11992	3
PKMYT1_A	0.014762	3		PKMYT1_A	-0.586417	3
PKMYT1_B	-0.525557	3		PKMYT1_B	-2.04674	3
CAMKK2_A	-0.047056	3		CAMKK2_A	0.280083	3
CAMKK2_B	0.234753	3		CAMKK2_B	0.103278	3
NRBP_A	-0.236956	3		NRBP_A	-0.979227	3
NRBP_B	-0.166093	3		NRBP_B	-1.1215	3
NEK11_A	-0.046912	3		NEK11_A	-0.73476	3
NEK11_B	0.012832	3		NEK11_B	-0.014583	3
STK6_A	-0.184902	3		STK6_A	-0.64851	3
STK6_B	-0.965279	3		STK6_B	-2.34847	3
PAK1_A	-0.724541	3		PAK1_A	-0.841693	3
PAK1_B	-0.176165	3		PAK1_B	-1.22013	3
MAP2K7_A	-0.234954	3		MAP2K7_A	-0.183474	3
MAP2K7_B	-0.816504	3		MAP2K7_B	-0.896822	3
MAP4K3_A	-0.162875	3		MAP4K3_A	-0.454948	3
MAP4K3_B	-0.258903	3		MAP4K3_B	-0.228458	3
MAP4K5_A	-0.164626	3		MAP4K5_A	-0.850549	3
MAP4K5_B	-0.319505	3		MAP4K5_B	-2.36449	3
LYK5_A	0.014095	3		LYK5_A	-0.929884	3
LYK5_B	-0.115125	3		LYK5_B	-1.0208	3
EGFR_A	-0.060642	3		EGFR_A	-0.295394	3
EGFR_B	-0.169253	3		EGFR_B	-0.062202	3
ASK_A	-0.298089	3		ASK_A	-0.222907	3
ASK_B	-0.007112	3		ASK_B	-0.549287	3
PRKCBP1_A	-0.17152	3		PRKCBP1_A	-0.601667	3
PRKCBP1_B	-0.114564	3		PRKCBP1_B	-1.13346	3
AKIP_A	-0.254156	3		AKIP_A	-0.919279	3
AKIP_B	-0.480639	3		AKIP_B	-1.43382	3
GKAP42_A	-0.096092	3		GKAP42_A	-0.998126	3
GKAP42_B	-0.053397	3		GKAP42_B	-0.800673	3
BUB1B_A	-0.10337	3		BUB1B_A	-0.826355	3
BUB1B_B	-0.237317	3		BUB1B_B	-0.891771	3
CKS1B_A	-0.371547	3		CKS1B_A	-1.72646	3
CKS1B_B	0.089419	3		CKS1B_B	-1.40295	3
MOS_A	-0.070771	3		MOS_A	-0.75336	3
MOS_B	-0.117679	3		MOS_B	-0.724349	3
PIK3CA_A	-0.133585	3		PIK3CA_A	-1.10437	3
PIK3CA_B	-0.09481	3		PIK3CA_B	-1.15313	3
NEK4_A	-0.026635	3		NEK4_A	-0.343905	3
NEK4_B	0.028453	3		NEK4_B	-1.32495	3
AURKB_A	-0.124234	3		AURKB_A	-0.346202	3
AURKB_B	-0.099531	3		AURKB_B	-0.485848	3
PLK4_A	-0.01926	3		PLK4_A	-0.759795	3
PLK4_B	-0.31336	3		PLK4_B	-0.764161	3
PIK3R4_A	-0.356636	3		PIK3R4_A	-0.684532	3
PIK3R4_B	-0.236461	3		PIK3R4_B	-1.17534	3
CAMKK1_A	0.042906	3		CAMKK1_A	-0.409907	3
CAMKK1_B	-0.002299	3		CAMKK1_B	-0.9052	3
STK16_A	-0.166959	3		STK16_A	-0.621065	3
STK16_B	-0.056228	3		STK16_B	-0.75275	3
PAK2_A	-0.146752	3		PAK2_A	-0.802089	3
PAK2_B	-0.142521	3		PAK2_B	-0.984355	3
MAP4K2_A	-0.317053	3		MAP4K2_A	-0.472288	3
MAP4K2_B	-0.141517	3		MAP4K2_B	-1.14899	3
MAP3K6_A	-0.097837	3		MAP3K6_A	-0.503546	3
MAP3K6_B	-0.236247	3		MAP3K6_B	-1.24666	3
MAP4K1_A	-0.153582	3		MAP4K1_A	-1.02967	3
MAP4K1_B	-0.062886	3		MAP4K1_B	-0.624406	3
LOC375449_A	-0.29516	3		LOC375449_A	-0.723387	3
LOC375449_B	-0.292169	3		LOC375449_B	-0.97337	3
EPHA2_A	-0.381724	3		EPHA2_A	-0.801977	3
EPHA2_B	-0.024996	3		EPHA2_B	-0.61234	3
PKIG_A	-0.128688	3		PKIG_A	-1.03985	3
PKIG_B	-0.148147	3		PKIG_B	-0.767531	3
AKAP8L_A	-0.085506	3		AKAP8L_A	-1.04238	3
AKAP8L_B	-0.355884	3		AKAP8L_B	-0.70588	3
LOC55971_A	0.00244	3		LOC55971_A	-1.09416	3
LOC55971_B	-0.319407	3		LOC55971_B	-1.60484	3
ILKAP_A	-0.148372	3		ILKAP_A	0.351741	3
ILKAP_B	-0.172566	3		ILKAP_B	-0.948897	3
CDKN1B_A	-0.040908	3		CDKN1B_A	-0.568123	3
CDKN1B_B	0.067815	3		CDKN1B_B	0.126586	3
CKS2_A	-0.489876	3		CKS2_A	-0.388218	3
CKS2_B	-0.040887	3		CKS2_B	-0.953695	3
NEK1_A	-0.222326	3		NEK1_A	-0.95134	3
NEK1_B	-0.157376	3		NEK1_B	-0.913994	3
PIK3CB_A	-0.234418	3		PIK3CB_A	-1.45029	3
PIK3CB_B	0.024011	3		PIK3CB_B	-1.29949	3
AURKC_A	-0.10011	3		AURKC_A	-0.26577	3
AURKC_B	-0.035914	3		AURKC_B	-1.04362	3
EIF2AK3_A	-0.11192	3		EIF2AK3_A	-1.10904	3
EIF2AK3_B	-0.182592	3		EIF2AK3_B	-0.716795	3
PLK2_A	-0.123198	3		PLK2_A	-1.05817	3
PLK2_B	-0.322616	3		PLK2_B	-0.538074	3
BMP2K_A	-0.177638	3		BMP2K_A	-0.909097	3
BMP2K_B	-0.080265	3		BMP2K_B	-1.02331	3
PDXK_A	-0.168664	3		PDXK_A	-0.08621	3
PDXK_B	-0.140485	3		PDXK_B	-0.056279	3
PXK_A	-0.111159	3		PXK_A	0.571691	3
PXK_B	0.009961	3		PXK_B	-0.760312	3
PAK3_A	-0.091499	3		PAK3_A	-0.64355	3
PAK3_B	-0.398129	3		PAK3_B	-0.462091	3
MAP2K4_A	-0.296634	3		MAP2K4_A	-0.430534	3
MAP2K4_B	-0.18491	3		MAP2K4_B	-1.28709	3
TAO1_A	-0.155361	3		TAO1_A	-1.1492	3
TAO1_B	0.028618	3		TAO1_B	-0.614747	3
TNIK_A	-0.243753	3		TNIK_A	-0.702094	3
TNIK_B	-0.261641	3		TNIK_B	-0.455801	3
ABL1_A	-0.22489	3		ABL1_A	-0.925739	3
ABL1_B	-0.145296	3		ABL1_B	-0.539402	3
EPHA1_A	-0.309266	3		EPHA1_A	-1.28546	3
EPHA1_B	-0.019512	3		EPHA1_B	-0.837278	3
AKAP13_A	-0.169472	3		AKAP13_A	-1.30147	3
AKAP13_B	-0.106731	3		AKAP13_B	-1.04433	3
GIT1_A	-0.05255	3		GIT1_A	-0.973682	3
GIT1_B	0.072423	3		GIT1_B	-0.466575	3
SPEC2_A	0.006066	3		SPEC2_A	0.280021	3
SPEC2_B	0.080101	3		SPEC2_B	-0.368583	3
PRKCDBP_A	-0.052871	3		PRKCDBP_A	0.013143	3
PRKCDBP_B	-0.067591	3		PRKCDBP_B	-0.835983	3
CDKN1C_A	-0.168887	3		CDKN1C_A	-0.909978	3
CDKN1C_B	-0.201759	3		CDKN1C_B	-1.13695	3
PLK3_A	-0.284483	3		PLK3_A	-0.137401	3
PLK3_B	-1.55795	3		PLK3_B	-1.70751	3
NEK2_A	-0.462691	3		NEK2_A	-0.909467	3
NEK2_B	-0.091947	3		NEK2_B	-1.24909	3
PIK3CD_A	-0.130656	3		PIK3CD_A	-0.374029	3
PIK3CD_B	-0.036388	3		PIK3CD_B	-0.916166	3
TTK_A	-0.194686	3		TTK_A	-0.066939	3
TTK_B	-0.011787	3		TTK_B	-1.168	3
IKBKE_A	-0.138428	3		IKBKE_A	-0.502885	3
IKBKE_B	-0.070519	3		IKBKE_B	-1.02825	3
NEK6_A	-0.42376	3		NEK6_A	-0.75373	3
NEK6_B	-0.551367	3		NEK6_B	-0.853683	3
PBK_A	-0.089105	3		PBK_A	-0.202206	3
PBK_B	-0.146429	3		PBK_B	-0.676906	3
NEK9_A	-0.309782	3		NEK9_A	-1.19207	3
NEK9_B	-0.075092	3		NEK9_B	-0.855506	3
STK31_A	-0.097505	3		STK31_A	-0.458594	3
STK31_B	-0.32708	3		STK31_B	-1.28713	3
MAP2K1_A	0.169059	3		MAP2K1_A	-0.262537	3
MAP2K1_B	-0.140454	3		MAP2K1_B	-0.778696	3
STK3_A	-0.202559	3		STK3_A	-0.848912	3
STK3_B	-0.112617	3		STK3_B	-1.08466	3
MAP4K4_A	-0.116466	3		MAP4K4_A	-1.0375	3
MAP4K4_B	-0.100851	3		MAP4K4_B	-0.527664	3
STK39_A	-0.192608	3		STK39_A	-1.05241	3
STK39_B	-0.045923	3		STK39_B	0.06788	3
ABL2_A	-0.042031	3		ABL2_A	-0.968434	3
ABL2_B	0.120878	3		ABL2_B	-0.3523	3
EPHA3_A	-0.081619	3		EPHA3_A	-1.01642	3
EPHA3_B	-0.21414	3		EPHA3_B	-0.867491	3
EPHA4_A	0.055569	4		EPHA4_A	-0.858312	4
EPHA4_B	-0.267944	4		EPHA4_B	-0.716941	4
EPHB6_A	-0.012812	4		EPHB6_A	-0.714453	4
EPHB6_B	-0.23588	4		EPHB6_B	-1.15542	4
FGFR3_A	-0.186875	4		FGFR3_A	-0.840204	4
FGFR3_B	-0.139295	4		FGFR3_B	-0.727403	4
ITK_A	0.004086	4		ITK_A	-1.05736	4
ITK_B	-0.226214	4		ITK_B	-0.860826	4
MATK_A	-0.179809	4		MATK_A	-1.06559	4
MATK_B	-0.153309	4		MATK_B	-0.873707	4
PDGFRB_A	-0.07824	4		PDGFRB_A	-1.04731	4
PDGFRB_B	-0.09761	4		PDGFRB_B	-1.31186	4
TEC_A	-0.141728	4		TEC_A	-0.573002	4
TEC_B	-0.073749	4		TEC_B	-0.636339	4
MERTK_A	-0.067398	4		MERTK_A	-0.882051	4
MERTK_B	-0.112101	4		MERTK_B	-0.834245	4
BMPR1B_A	-0.252829	4		BMPR1B_A	-0.397867	4
BMPR1B_B	-8.9e-05	4		BMPR1B_B	-0.332579	4
MAP3K9_A	-0.033428	4		MAP3K9_A	-0.878443	4
MAP3K9_B	-0.095955	4		MAP3K9_B	-1.3719	4
RIPK2_A	-0.168907	4		RIPK2_A	-1.9506	4
RIPK2_B	0.045147	4		RIPK2_B	-0.951295	4
ANKRD3_A	-0.47774	4		ANKRD3_A	-0.012179	4
ANKRD3_B	0.179572	4		ANKRD3_B	-0.351986	4
EPHA5_A	-0.024691	4		EPHA5_A	-1.44017	4
EPHA5_B	-0.345546	4		EPHA5_B	-0.595647	4
ERBB2_A	-0.178319	4		ERBB2_A	-0.523417	4
ERBB2_B	-0.124111	4		ERBB2_B	-0.363212	4
FGFR2_A	-0.224601	4		FGFR2_A	-0.734456	4
FGFR2_B	-0.146586	4		FGFR2_B	-0.218959	4
JAK1_A	-0.060303	4		JAK1_A	-0.915134	4
JAK1_B	0.235965	4		JAK1_B	-0.069526	4
MET_A	-0.114795	4		MET_A	-0.38526	4
MET_B	-0.07989	4		MET_B	-0.494727	4
PTK2_A	-0.172529	4		PTK2_A	-0.627399	4
PTK2_B	-0.229504	4		PTK2_B	-0.597682	4
TEK_A	-0.231928	4		TEK_A	-1.13948	4
TEK_B	-0.393271	4		TEK_B	-0.982307	4
LMTK2_A	-0.546033	4		LMTK2_A	-0.983158	4
LMTK2_B	-0.178602	4		LMTK2_B	-0.804842	4
BMPR2_A	-0.276973	4		BMPR2_A	-0.600353	4
BMPR2_B	-0.428989	4		BMPR2_B	-0.572736	4
MAP3K10_A	0.023213	4		MAP3K10_A	-0.832732	4
MAP3K10_B	-0.419601	4		MAP3K10_B	-0.836366	4
KSR_A	-0.208865	4		KSR_A	-1.17058	4
KSR_B	-0.056364	4		KSR_B	-0.231267	4
KIAA1804_A	-0.15004	4		KIAA1804_A	-0.42132	4
KIAA1804_B	-0.093737	4		KIAA1804_B	-1.64692	4
EPHA7_A	-0.04011	4		EPHA7_A	-0.957176	4
EPHA7_B	-0.034054	4		EPHA7_B	-1.00915	4
ERBB3_A	-0.003599	4		ERBB3_A	-0.656437	4
ERBB3_B	-0.219437	4		ERBB3_B	-1.09164	4
FLT1_A	-0.944802	4		FLT1_A	-1.43504	4
FLT1_B	-0.233384	4		FLT1_B	-0.617255	4
JAK2_A	-0.078167	4		JAK2_A	-1.24229	4
JAK2_B	-0.115174	4		JAK2_B	-0.999731	4
MST1R_A	-0.17627	4		MST1R_A	-1.16162	4
MST1R_B	-0.127068	4		MST1R_B	-0.395916	4
PTK7_A	-0.123925	4		PTK7_A	-0.732248	4
PTK7_B	0.175831	4		PTK7_B	-0.997686	4
TYK2_A	-0.128716	4		TYK2_A	-0.653907	4
TYK2_B	-0.148352	4		TYK2_B	-0.866913	4
ACVR1_A	-0.054204	4		ACVR1_A	-0.55967	4
ACVR1_B	-0.227081	4		ACVR1_B	-1.08858	4
FGFR4_A	0.076679	4		FGFR4_A	-0.899107	4
FGFR4_B	0.281409	4		FGFR4_B	-0.003951	4
MAP3K11_A	0.01197	4		MAP3K11_A	-0.622055	4
MAP3K11_B	0.423788	4		MAP3K11_B	-0.311116	4
MAP3K13_A	0.140963	4		MAP3K13_A	-0.573889	4
MAP3K13_B	-0.094004	4		MAP3K13_B	-0.521036	4
ANKK1_A	-0.161882	4		ANKK1_A	-0.717448	4
ANKK1_B	-0.038835	4		ANKK1_B	-0.868699	4
EPHA8_A	0.045293	4		EPHA8_A	-0.991895	4
EPHA8_B	-0.187489	4		EPHA8_B	-1.58931	4
ERBB4_A	-0.156213	4		ERBB4_A	-0.810048	4
ERBB4_B	0.013913	4		ERBB4_B	-0.961293	4
FLT3_A	-0.235018	4		FLT3_A	-0.555306	4
FLT3_B	-0.272808	4		FLT3_B	-1.18805	4
JAK3_A	-0.049078	4		JAK3_A	-1.36417	4
JAK3_B	-0.197404	4		JAK3_B	-0.026102	4
NTRK3_A	-0.408224	4		NTRK3_A	-1.13947	4
NTRK3_B	-0.240211	4		NTRK3_B	-0.198302	4
RET_A	-0.12038	4		RET_A	-0.441576	4
RET_B	-0.368528	4		RET_B	-0.706423	4
TYRO3_A	-0.695307	4		TYRO3_A	-0.179739	4
TYRO3_B	-0.29004	4		TYRO3_B	-1.32182	4
ACVR1B_A	-0.141789	4		ACVR1B_A	-1.34911	4
ACVR1B_B	-0.04375	4		ACVR1B_B	-0.970881	4
ILK_A	-0.318399	4		ILK_A	-1.11392	4
ILK_B	-0.159506	4		ILK_B	-0.643348	4
RAF1_A	-0.049516	4		RAF1_A	-0.989302	4
RAF1_B	-0.033332	4		RAF1_B	-1.12647	4
TESK2_A	-0.097653	4		TESK2_A	-1.0387	4
TESK2_B	-0.120647	4		TESK2_B	-0.584121	4
KSR2_A	-0.048667	4		KSR2_A	-0.611439	4
KSR2_B	-0.089442	4		KSR2_B	-1.09687	4
EPHB1_A	-0.034347	4		EPHB1_A	-0.935391	4
EPHB1_B	-0.534434	4		EPHB1_B	-2.01044	4
PTK2B_A	-0.123833	4		PTK2B_A	-0.800857	4
PTK2B_B	-0.014149	4		PTK2B_B	-0.57205	4
FLT4_A	-0.156403	4		FLT4_A	-0.243944	4
FLT4_B	0.141664	4		FLT4_B	0.147235	4
KDR_A	0.069025	4		KDR_A	-1.21467	4
KDR_B	-0.865099	4		KDR_B	-1.10284	4
ROR1_A	-0.375332	4		ROR1_A	-1.46316	4
ROR1_B	-0.033641	4		ROR1_B	-0.597986	4
ROS1_A	-0.047892	4		ROS1_A	-1.04159	4
ROS1_B	-0.141348	4		ROS1_B	-0.819559	4
YES1_A	-0.095379	4		YES1_A	-0.543609	4
YES1_B	-0.236894	4		YES1_B	-0.40148	4
ACVR2_A	-0.446064	4		ACVR2_A	-0.892855	4
ACVR2_B	-0.000594	4		ACVR2_B	-0.575819	4
IRAK1_A	-0.081953	4		IRAK1_A	-0.901568	4
IRAK1_B	-0.27115	4		IRAK1_B	-1.3108	4
TESK1_A	-0.034101	4		TESK1_A	-0.756093	4
TESK1_B	-0.067664	4		TESK1_B	-0.724253	4
IRAK3_A	-0.197852	4		IRAK3_A	-0.985128	4
IRAK3_B	-0.141049	4		IRAK3_B	-1.03376	4
EPHB2_A	-0.071334	4		EPHB2_A	-1.2929	4
EPHB2_B	-0.149153	4		EPHB2_B	-0.717175	4
FER_A	-0.531567	4		FER_A	-1.1396	4
FER_B	-0.072039	4		FER_B	-0.293219	4
FRK_A	-0.343181	4		FRK_A	-1.38726	4
FRK_B	-0.019897	4		FRK_B	-1.04068	4
KIT_A	-0.010292	4		KIT_A	5.56763	4
KIT_B	-0.06827	4		KIT_B	-0.439935	4
ROR2_A	-0.048515	4		ROR2_A	-0.818913	4
ROR2_B	0.133707	4		ROR2_B	0.183675	4
RYK_A	-0.39393	4		RYK_A	-1.64134	4
RYK_B	-0.338807	4		RYK_B	-1.57878	4
TNK1_A	-0.459954	4		TNK1_A	-1.16174	4
TNK1_B	0.166061	4		TNK1_B	-0.310046	4
ACVRL1_A	-0.21775	4		ACVRL1_A	-1.45359	4
ACVRL1_B	-0.074735	4		ACVRL1_B	-0.696325	4
IRAK2_A	-0.218955	4		IRAK2_A	-0.816358	4
IRAK2_B	-0.062986	4		IRAK2_B	-0.038147	4
TGFBR1_A	-0.052035	4		TGFBR1_A	-0.876898	4
TGFBR1_B	-0.136172	4		TGFBR1_B	-1.35692	4
TNNI3K_A	-0.103468	4		TNNI3K_A	-1.09601	4
TNNI3K_B	-0.504106	4		TNNI3K_B	-0.73468	4
EPHB3_A	-0.241521	4		EPHB3_A	-0.967893	4
EPHB3_B	-0.109351	4		EPHB3_B	-0.764061	4
FES_A	-0.132865	4		FES_A	-0.600544	4
FES_B	-0.175478	4		FES_B	-0.957225	4
FYN_A	-0.200485	4		FYN_A	-0.684858	4
FYN_B	-0.023449	4		FYN_B	-0.39721	4
LTK_A	-0.012985	4		LTK_A	-0.849099	4
LTK_B	-0.054683	4		LTK_B	-1.01433	4
DDR2_A	-0.20404	4		DDR2_A	-0.675057	4
DDR2_B	-0.074424	4		DDR2_B	-0.457244	4
SRC_A	-0.12052	4		SRC_A	-1.03847	4
SRC_B	-0.37336	4		SRC_B	-0.758283	4
AATK_A	-0.401488	4		AATK_A	-1.34262	4
AATK_B	-0.278588	4		AATK_B	-1.10475	4
ARAF_A	-0.22158	4		ARAF_A	-1.06069	4
ARAF_B	0.094109	4		ARAF_B	-0.919249	4
LIMK1_A	-0.188761	4		LIMK1_A	-0.48946	4
LIMK1_B	-0.037227	4		LIMK1_B	-0.905887	4
TGFBR2_A	-0.17175	4		TGFBR2_A	-1.09524	4
TGFBR2_B	-0.392383	4		TGFBR2_B	-0.765116	4
IRAK4_A	-0.239978	4		IRAK4_A	-0.918301	4
IRAK4_B	-0.320317	4		IRAK4_B	-0.680499	4
EPHB4_A	-0.099366	4		EPHB4_A	-1.06292	4
EPHB4_B	-0.32991	4		EPHB4_B	-0.95601	4
FGFR1_A	-0.261894	4		FGFR1_A	-0.2747	4
FGFR1_B	-0.148021	4		FGFR1_B	-0.227635	4
HCK_A	-0.48446	4		HCK_A	-1.10347	4
HCK_B	-0.707993	4		HCK_B	-1.71708	4
LYN_A	-0.002016	4		LYN_A	-0.448818	4
LYN_B	-0.118386	4		LYN_B	-0.886483	4
PDGFRA_A	-0.380145	4		PDGFRA_A	-0.656408	4
PDGFRA_B	-0.419736	4		PDGFRA_B	-0.436118	4
SYK_A	-0.172293	4		SYK_A	-0.747999	4
SYK_B	-0.217666	4		SYK_B	-0.805893	4
TNK2_A	0.069463	4		TNK2_A	0.426652	4
TNK2_B	0.01537	4		TNK2_B	-0.720499	4
BMPR1A_A	0.014736	4		BMPR1A_A	-0.732839	4
BMPR1A_B	-0.214225	4		BMPR1A_B	-0.913336	4
LIMK2_A	-0.34261	4		LIMK2_A	-0.964923	4
LIMK2_B	0.032039	4		LIMK2_B	-0.256377	4
RIPK1_A	-0.007941	4		RIPK1_A	-1.13437	4
RIPK1_B	-0.82274	4		RIPK1_B	-1.2368	4
ZAK_A	-0.197	4		ZAK_A	-0.674018	4
ZAK_B	-0.072607	4		ZAK_B	-0.854481	4
